# Supplementary material for: Influence of Gait Speed on Inter-Joint Coordination in People with and Without Parkinson’s Disease
Source: Biosensors (Basel). 2025 Jun 6;15(6):367. doi: 10.3390/bios15060367 (PMC12190309; doi:10.3390/bios15060367)
Supplement: Supplementary file 1 [file biosensors-15-00367-s001.zip]

Archive with 1 entries (1 files):
- biosensors-3566232-supplementary.pdf
